# Supplementary material for: A variety of bacterial aetiologies in the lower respiratory tract at patients with endobronchial tuberculosis
Source: PLoS One. 2020 Jun 25;15(6):e0234558. doi: 10.1371/journal.pone.0234558 (PMC7316277; doi:10.1371/journal.pone.0234558)
Supplement: S1 Data — (XLSX) [file pone.0234558.s002.xlsx]

## Sheet: EBTB and bacteria
Age	Gender	BMI	Smoking Hx	Hx of TB	DM	CKD	Cough_Sputum	Hemoptysis	Asymptomatic	Consolidation	Cavity	WBC	ESR	CRP	AC	EH	FS	Trachea	MB_RBI	LB	Mixed lesion	Bacteria	SA
31	1	21.5	1	0	0	0	0	0	1	0	0	5830	999	99	1	0	0	0	0	1	0	0	0
68	2	99.9	0	0	0	1	0	0	1	0	0	5740	999	1	1	0	0	0	0	1	0	0	0
70	2	25.4	0	0	1	0	1	0	0	1	0	5380	67	1.8	1	0	0	0	0	1	0	0	0
79	2	19.9	0	0	0	0	1	0	0	1	0	6990	28	1.5	0	1	0	0	0	1	0	0	0
67	2	99.9	0	0	0	0	0	0	1	1	0	6640	32	0.3	0	1	0	0	0	1	0	0	0
57	1	99.9	1	1	0	0	1	0	0	1	1	9800	113	12	0	0	0	0	1	0	0	0	0
71	1	21.4	1	0	0	0	1	0	0	0	0	22110	41	3.6	0	1	0	0	0	1	0	0	0
59	2	21.3	0	0	0	0	1	0	0	1	0	5120	43	4.7	0	0	0	0	0	1	0	0	0
47	2	19.1	0	0	0	0	1	0	0	1	0	9830	26	11.8	1	0	0	1	1	1	1	0	0
21	2	23.9	0	0	0	0	1	0	0	1	0	6410	999	1.3	0	1	0	0	0	1	0	0	0
48	1	22.8	1	0	1	0	1	0	0	1	1	6810	34	0.7	0	1	0	0	0	1	0	1	0
59	1	24.2	1	0	0	0	1	0	0	0	0	7810	999	5.6	1	0	0	0	0	1	0	0	0
36	2	99.9	0	0	0	0	1	0	0	0	0	8470	88	2.6	0	1	0	0	0	1	0	0	0
25	1	99.9	0	0	0	0	1	0	0	1	0	8160	12	0.2	0	0	0	0	0	1	0	0	0
89	2	20	0	0	0	0	1	0	0	1	0	5960	999	99	1	0	0	0	0	1	0	1	0
69	2	99.9	0	0	0	0	1	0	0	1	0	10030	83	1.3	1	0	0	0	0	1	0	0	0
30	1	20.2	0	0	0	0	1	0	0	0	0	9170	120	4.5	0	0	0	0	0	1	0	0	0
78	1	19.4	1	1	0	0	0	0	0	1	0	10660	57	6.4	0	1	0	0	1	0	0	1	0
56	1	99.9	1	0	0	0	0	0	1	1	0	6280	999	99	1	0	0	0	0	1	0	0	0
83	1	26.3	0	0	1	1	1	0	0	0	0	5650	46	0.9	0	0	0	0	0	1	0	0	0
53	2	99.9	0	0	0	0	1	0	0	0	0	3590	23	0	1	0	0	0	0	1	0	0	0
54	1	19.5	1	0	1	0	0	0	1	1	1	11520	999	99	0	0	0	0	0	1	0	1	0
76	1	17.4	0	0	0	0	0	0	1	0	0	7160	21	3.6	0	0	0	1	0	0	0	1	0
41	1	24.7	1	1	0	0	0	0	1	1	0	6120	999	99	1	0	0	0	1	1	1	0	0
34	2	99.9	0	0	0	0	1	0	0	1	0	3820	37	0.3	0	0	0	0	0	1	0	0	0
76	2	23.9	0	0	0	0	1	0	0	1	0	4750	9	3.5	1	0	0	0	0	1	0	0	0
18	1	18.9	0	0	0	0	0	0	1	0	0	8740	4	0.6	1	0	0	0	1	1	1	0	0
66	2	22.2	0	0	0	0	1	0	0	1	0	6290	69	10.9	1	0	0	0	1	1	1	0	0
97	2	22.8	0	0	0	0	0	1	0	1	0	8040	25	1.7	0	1	0	0	0	1	0	0	0
61	1	20.8	0	0	0	0	1	0	0	0	0	7080	999	1.2	0	0	1	0	0	1	0	0	0
23	1	20.8	1	0	0	0	1	0	0	0	0	4290	999	0	1	0	0	1	1	1	1	0	0
72	1	19.6	1	0	0	0	0	0	1	1	0	10920	104	14.1	0	0	1	0	0	1	1	0	0
86	2	21.3	0	1	0	0	0	0	1	0	0	5130	999	5.9	1	0	0	0	1	0	0	1	1
28	1	22.9	0	0	0	0	1	0	0	0	0	6890	9	99	0	0	0	0	0	1	0	0	0
80	2	21.3	0	0	1	0	1	0	0	0	0	7430	22	0.1	0	0	1	0	1	0	0	0	0
86	2	21.4	0	0	0	0	1	0	0	1	0	7710	20	0.5	0	1	0	0	0	1	0	0	0
73	1	20.1	1	0	0	0	0	0	1	1	0	4170	999	3.3	0	1	0	0	0	1	0	0	0
77	2	29.1	0	0	1	0	1	0	0	1	0	7110	95	8.4	1	0	0	0	0	1	0	0	0
74	2	24.1	0	0	0	0	0	0	1	0	0	3900	999	99	1	0	0	0	0	1	0	0	0
79	2	20.1	0	0	0	0	1	0	0	0	0	6510	86	0.4	1	0	0	0	1	1	1	0	0
75	2	99.9	0	0	0	0	1	0	0	1	1	10920	76	12.6	1	0	0	0	0	1	0	0	0
85	2	99.9	1	0	0	0	1	0	0	1	0	7240	999	8.6	1	0	0	0	0	1	0	0	0
79	2	23.6	0	1	0	0	1	0	0	1	0	4910	53	0.1	1	0	0	0	0	1	0	1	0
40	2	19.2	1	0	0	0	1	0	0	0	0	2870	999	99	1	0	0	0	0	1	0	0	0
44	2	21.3	0	0	0	0	1	0	0	1	0	6790	999	99	1	0	0	0	0	1	0	0	0
17	1	22.6	0	0	0	0	0	1	0	0	0	8750	8	0.4	1	0	0	0	0	1	0	0	0
73	1	21.3	0	0	0	0	0	0	1	0	0	5960	999	99	0	0	1	0	0	1	0	0	0
72	1	20.8	1	0	0	0	1	0	0	1	0	3360	999	99	1	0	0	0	0	1	0	0	0
80	2	24.6	0	0	0	0	1	0	0	0	1	6050	16	0.5	0	1	0	0	0	1	0	0	0
83	2	22.8	0	0	0	0	1	0	0	0	0	9210	59	0.9	1	0	0	0	0	1	0	1	0
49	2	20.4	0	0	0	0	1	1	0	0	0	5790	999	99	0	0	0	0	0	1	0	0	0
39	2	18.7	0	0	0	0	0	0	1	0	0	6560	58	1.1	1	0	0	0	1	1	1	1	1
70	1	99.9	1	0	1	0	1	0	0	1	1	12680	66	4.9	0	1	0	0	0	1	0	0	0
75	1	21.5	1	0	1	0	1	0	0	1	1	7420	61	10.8	0	0	0	0	0	1	0	0	0
72	2	20.2	0	0	0	0	1	0	0	0	0	5780	999	99	1	0	0	0	0	1	0	0	0
48	2	25.2	0	0	0	0	1	0	0	0	0	4910	999	99	0	0	0	0	0	1	0	0	0
49	1	21.5	1	0	0	0	1	0	0	1	1	9300	999	99	0	0	0	0	0	1	0	0	0
53	2	13.1	1	0	0	0	1	0	0	1	1	11560	47	5.8	0	0	0	1	0	0	0	0	0
80	1	19.7	1	1	0	0	1	0	0	1	1	9760	62	6.4	0	1	0	0	0	1	0	0	0
55	1	22.2	1	1	0	0	1	1	0	1	1	7260	73	12	0	0	0	0	0	1	0	0	0
44	2	19.6	0	1	0	0	1	0	0	0	0	10100	66	1.9	1	0	0	1	1	1	1	0	0
73	2	19.4	0	0	0	0	1	0	0	1	0	4860	60	2.7	0	0	1	0	0	1	0	0	0
74	1	99.9	1	0	0	0	0	0	1	1	0	9830	27	0.5	0	1	0	0	0	1	0	0	0
68	2	23.9	0	0	1	0	1	0	0	0	0	6420	28	0.3	0	0	0	0	0	1	0	1	1
83	1	20.8	1	1	0	0	1	0	0	1	0	10400	999	1.6	0	1	0	0	0	1	0	1	1
35	1	22.5	0	0	1	0	1	0	0	1	1	11180	999	7	1	0	0	0	0	1	0	0	0
72	1	24.5	1	1	0	0	0	0	0	1	0	5930	999	99	1	0	0	0	0	1	0	0	0
59	2	19.7	0	0	0	0	1	1	0	0	0	6210	48	0.1	1	0	0	0	0	1	0	0	0
82	2	99.9	0	0	0	0	0	0	1	1	0	7370	35	0.2	0	0	1	0	0	1	0	0	0
86	2	19.5	0	0	0	0	0	0	1	1	0	6560	999	3.9	0	0	0	0	0	1	0	0	0
75	2	16.2	0	0	0	0	1	0	0	1	0	4460	83	6.6	0	1	0	0	0	1	0	0	0
75	1	21.5	1	0	0	0	1	0	0	1	0	5980	39	1.6	0	0	1	0	0	1	0	0	0
71	2	26.4	0	0	0	0	1	0	0	1	0	6220	43	0.4	0	1	0	0	0	1	0	1	0
61	1	23.1	1	1	0	0	1	0	0	1	1	13330	67	4.4	1	0	0	0	0	1	0	1	0
81	2	20.8	0	0	1	0	1	0	0	1	0	99999	999	99	1	0	0	0	1	0	0	0	0
84	2	18.6	0	0	0	1	0	0	0	1	0	5170	67	3.3	1	0	0	0	0	1	0	1	0
79	2	21.1	0	0	0	0	0	0	1	0	0	11040	54	5.3	0	0	0	0	0	1	0	0	0
54	2	19.1	0	1	0	0	1	0	0	1	1	7950	63	12.1	0	0	0	1	0	1	1	0	0
73	1	20.8	1	0	0	0	1	0	0	1	0	8140	999	1.9	0	0	1	0	0	1	0	1	0
60	2	99.9	0	0	0	0	0	1	0	1	0	5610	83	4	0	0	0	0	0	1	0	0	0
47	2	19.7	0	1	0	0	1	0	0	0	0	6770	62	0.2	1	0	0	0	1	1	1	0	0
83	2	99.9	0	0	0	1	0	0	1	0	0	13540	62	5.4	1	0	0	0	0	1	0	0	0
85	2	20	0	0	0	0	0	0	0	1	0	9590	999	9.4	1	0	0	1	0	1	1	0	0
77	2	21.3	0	0	0	0	1	0	0	1	0	8870	59	0.6	1	0	0	0	0	1	0	0	0
39	2	20.9	0	0	1	0	1	0	0	1	1	9230	97	8.6	1	0	0	0	0	1	0	0	0
72	1	99.9	1	0	0	0	0	0	1	1	0	4780	999	99	1	0	0	0	0	1	0	0	0
83	2	21.4	0	0	1	0	0	0	1	1	0	20750	33	24.4	0	0	0	0	0	1	0	0	0
77	1	23	0	0	0	0	0	0	1	0	0	5250	999	99	1	0	0	0	0	1	0	0	0
36	1	99.9	1	1	0	0	1	0	0	1	0	6550	999	8.6	0	1	0	0	0	1	0	0	0
66	2	19.6	0	0	0	0	1	0	0	0	0	5650	999	99	1	0	0	0	0	1	0	0	0
58	2	24.6	0	1	1	0	1	0	0	0	0	7850	57	0.6	1	0	0	1	0	1	1	0	0
88	2	17.3	0	1	0	0	1	0	0	1	0	5550	78	2.4	0	1	0	0	0	1	0	0	0
79	1	99.9	1	0	0	0	0	0	1	0	0	4190	999	0.4	1	0	0	0	0	1	0	0	0
83	1	99.9	0	0	0	0	0	0	0	1	0	7880	999	11	0	0	1	0	0	1	0	0	0
78	2	24.3	0	0	0	0	0	1	0	0	0	3530	39	1.5	1	0	0	0	0	1	0	1	0
66	2	22.6	0	0	0	0	1	0	0	1	1	5100	48	6.5	1	0	0	0	1	1	1	0	0
80	2	22.2	0	0	1	0	0	0	1	0	0	4900	999	99	1	0	0	0	1	1	1	1	0
77	2	24.3	0	0	1	0	1	0	0	1	0	6540	69	3.5	0	1	0	0	0	1	0	0	0
75	2	99.9	0	1	0	0	1	0	0	0	0	99999	999	99	1	0	0	0	0	1	0	0	0
73	1	22	1	0	0	0	1	0	0	0	0	6280	71	4.5	0	1	0	0	0	1	0	0	0
90	2	99.9	0	0	0	0	0	0	1	1	0	6520	53	2.5	0	0	1	0	0	1	0	0	0
16	1	99.9	0	0	0	0	1	1	0	0	0	7350	3	99	0	0	0	0	0	1	0	0	0
77	1	99.9	1	0	0	0	1	0	0	1	1	7630	999	99	1	0	0	0	1	1	1	0	0
63	1	26.5	1	0	1	0	0	0	1	1	0	10120	62	10	0	0	0	0	1	0	0	0	0
72	2	23.1	0	0	0	0	0	0	0	1	0	6950	999	0.3	1	0	0	0	0	1	0	0	0
76	2	21.3	0	0	0	0	1	0	0	1	0	15640	59	2.7	0	0	1	0	0	1	0	0	0
74	2	24.9	0	0	1	0	1	0	0	1	0	7460	49	11.2	1	0	0	0	0	1	0	0	0
47	2	21.3	0	0	0	0	1	0	0	0	0	6050	59	0.5	1	0	0	0	1	0	0	0	0
82	2	20.5	0	0	1	0	1	0	0	0	0	8180	43	0.2	1	0	0	0	0	1	0	0	0
69	2	22.2	0	0	1	0	1	0	0	0	0	7670	999	0.3	0	0	0	0	1	0	0	0	0
86	1	99.9	1	0	0	0	1	0	0	1	1	6830	64	9.4	1	0	0	0	0	1	0	0	0
58	1	21.1	1	0	1	0	1	0	0	1	0	5870	22	1.4	0	0	0	0	0	1	0	1	0
56	1	22.3	1	0	1	0	0	0	1	0	0	5210	24	2.1	0	0	1	0	0	1	0	0	0
78	2	23.5	0	0	1	1	0	0	1	0	0	10930	59	99	1	0	0	0	0	1	0	0	0
85	2	23.9	1	0	0	0	1	0	0	1	0	7300	19	99	0	0	1	0	0	1	0	1	1
75	1	22	1	0	1	0	0	0	1	1	0	7260	32	1.1	0	0	1	0	0	1	0	0	0
43	1	99.9	1	0	0	0	1	0	0	1	1	5120	50	0.4	0	1	0	0	0	1	0	1	0
78	2	19.2	0	0	0	0	1	0	0	0	0	5220	999	2	1	0	0	0	0	1	0	0	0
53	1	20.2	1	0	0	0	1	0	0	1	1	4830	74	6.5	0	0	1	0	0	1	0	0	0
88	2	19.6	0	0	0	0	1	0	0	1	0	4640	41	1.4	1	0	0	0	0	1	0	0	0
78	2	99.9	0	0	0	0	1	0	0	1	1	5220	999	1.1	1	0	0	0	0	1	0	0	0
81	2	99.9	1	0	1	0	0	0	0	1	0	13360	26	1.1	0	0	1	0	1	0	0	0	0
69	2	26.8	0	0	0	0	1	0	0	1	0	5100	59	3.6	1	0	0	0	0	1	0	0	0
83	2	19.7	0	0	0	0	1	0	0	0	0	4230	56	0.5	1	0	0	0	0	1	0	0	0
36	2	99.9	0	0	0	0	0	0	1	0	0	7480	999	99	0	0	1	0	0	1	0	0	0
48	2	99.9	0	0	0	0	1	0	0	1	1	16790	999	1.8	0	0	0	0	0	1	0	0	0
75	2	30.2	0	0	1	0	1	0	0	1	1	7900	10	2.4	0	1	0	0	0	1	0	0	0
80	2	19.9	0	0	0	1	0	0	1	1	0	9290	6	0.5	0	1	0	0	0	1	0	0	0
75	1	99.9	0	0	0	0	0	0	0	1	0	4160	999	99	0	0	0	0	0	1	0	1	0
81	1	20.7	1	0	0	0	1	0	0	1	0	6650	72	7.4	1	0	0	0	0	1	0	0	0
52	2	99.9	0	0	1	0	0	0	1	0	0	14630	55	2.9	0	0	1	0	0	1	0	0	0
25	2	38.7	0	0	0	0	0	0	1	1	0	8530	999	0.7	1	0	0	0	0	1	0	0	0
82	2	99.9	0	0	0	0	0	1	0	0	0	6220	24	0.3	0	0	1	0	0	1	0	0	0
59	1	23.7	1	0	0	0	0	0	1	0	0	9080	999	5.2	0	0	0	0	1	0	0	0	0
84	2	18.6	0	0	0	0	0	0	1	1	0	6030	999	1.2	0	0	1	0	0	1	0	1	1
20	1	19.4	0	0	0	0	0	0	1	0	0	7290	33	8.6	0	0	0	0	0	1	0	0	0
76	1	99.9	1	0	0	0	1	0	0	1	1	7470	999	6.2	0	0	0	0	0	1	0	1	0
78	2	17.1	0	0	1	0	1	0	0	0	0	5710	999	0.3	0	1	0	0	1	0	0	0	0
74	2	99.9	0	0	0	0	1	0	0	0	0	7460	999	2.9	1	0	0	0	1	0	0	0	0
67	1	23.3	1	0	1	0	0	0	1	1	0	5320	32	0.4	1	0	0	1	1	1	1	0	0
78	2	21.5	1	1	0	0	0	0	1	1	0	5810	999	0.3	1	0	0	0	0	1	0	0	0
80	2	26.6	0	0	1	0	1	0	0	0	0	8020	68	0.5	1	0	0	0	0	1	0	0	0
75	2	99.9	0	0	0	0	1	0	0	1	1	3880	68	5	1	0	0	0	0	1	0	0	0
77	2	18	0	0	0	0	1	0	0	1	1	3960	999	0.4	1	0	0	0	0	1	0	1	1
74	1	23.4	0	0	1	0	0	0	0	1	0	10140	999	99	1	0	0	0	0	1	0	1	0
52	2	25.2	0	1	0	0	1	0	0	0	0	5310	999	0.3	1	0	0	0	1	0	0	0	0
84	2	22.4	0	0	0	0	0	0	1	0	0	4750	999	99	0	0	1	0	0	1	0	0	0
83	2	99.9	0	1	0	0	1	0	0	0	0	3070	999	0.3	1	0	0	0	1	1	1	0	0
86	2	99.9	0	0	0	0	1	0	0	1	0	5530	64	2	1	0	0	0	1	1	1	0	0
81	2	20.8	0	0	1	0	0	0	1	1	0	7300	999	99	0	0	1	0	0	1	0	0	0
64	2	99.9	0	0	0	0	0	0	1	1	0	8160	999	2.7	0	0	1	0	0	1	0	1	1
76	2	20.7	0	0	0	0	0	0	1	1	0	7090	98	1.2	0	0	1	0	0	1	0	1	0
20	1	19.9	0	0	0	0	0	0	1	0	0	8390	96	24.3	1	0	0	0	1	0	0	0	0
81	2	99.9	0	0	0	0	0	0	1	0	0	4620	999	4.4	1	0	0	0	0	1	0	0	0
81	1	23.8	1	0	0	0	0	0	1	0	0	6690	999	1.2	0	0	1	0	0	1	0	0	0
81	2	16.8	0	0	1	0	0	0	1	1	0	13440	999	7.1	0	0	0	0	0	1	0	0	0
78	2	25.4	0	0	0	0	1	0	0	1	0	8970	999	99	1	0	0	0	1	0	0	0	0
75	1	21	1	0	0	0	0	0	0	0	0	13340	999	99	0	0	1	0	0	1	0	1	0
67	2	21.9	0	1	0	1	1	0	0	0	0	8710	999	99	1	0	0	0	0	1	0	0	0
58	2	16.7	0	1	0	0	0	0	1	1	0	3160	94	4.8	1	0	0	0	0	1	0	0	0
84	2	22.2	0	0	1	0	0	1	0	1	0	4600	34	4	0	0	1	0	0	1	0	0	0
86	1	99.9	1	1	0	1	0	0	1	0	0	6490	52	1.2	1	0	0	0	0	1	0	0	0
53	2	99.9	0	0	0	0	1	0	0	0	0	7930	47	0.2	0	0	1	0	0	1	0	0	0
73	2	99.9	0	0	0	0	1	0	0	1	0	8990	31	11.3	0	1	0	0	0	1	0	1	0
69	2	19	0	1	0	0	1	0	0	1	1	5040	69	0.6	0	0	1	0	0	1	0	1	0
74	2	23.6	0	1	0	0	0	0	1	1	0	6970	999	12.6	0	0	0	0	0	1	0	1	1
69	2	22.6	0	0	0	0	0	0	1	0	0	5120	34	0.3	0	1	0	0	0	1	0	0	0
67	2	19.3	0	0	0	0	1	0	0	0	0	5660	22	1.7	1	0	0	0	1	0	0	0	0
79	2	26	0	0	0	0	0	0	1	1	0	6080	57	6.3	0	1	0	0	0	1	0	0	0
26	2	18.5	0	0	0	0	1	0	0	0	0	5940	10	0.3	1	0	0	0	0	1	0	0	0
81	2	16.4	0	0	0	0	1	0	0	1	0	6130	13	0.4	1	0	0	0	0	1	0	0	0
79	1	23.6	1	1	0	0	0	0	1	0	0	4280	999	99	0	0	0	0	0	1	0	0	0
71	2	27.2	0	0	1	0	0	0	1	0	0	4790	30	0.3	1	0	0	0	0	1	0	0	0
50	1	19.3	1	0	1	0	1	0	0	0	0	7280	999	1.3	1	0	0	0	1	1	1	0	0
74	2	99.9	0	1	0	0	1	0	0	0	0	9580	29	5.6	1	0	0	0	0	1	0	0	0
75	2	27.2	0	0	0	0	1	0	0	0	0	5190	31	1.8	1	0	0	0	1	1	1	0	0
42	2	99.9	1	0	0	0	0	0	1	0	0	8120	10	0.3	1	0	0	0	0	1	0	0	0
73	2	99.9	0	0	0	0	1	0	0	1	0	5970	32	1.4	0	0	1	0	0	1	0	1	1
71	2	22.9	0	0	0	0	1	0	0	1	0	9830	70	6.4	1	0	0	0	1	1	1	0	0
42	2	19.4	0	1	0	0	1	0	0	0	0	6650	42	0.3	1	0	0	0	1	1	1	0	0
46	2	99.9	0	0	0	0	1	0	0	0	1	6160	23	0.3	0	1	0	0	0	1	0	0	0
72	1	99.9	0	0	1	0	1	0	0	1	0	5570	69	0.5	0	0	1	0	0	1	0	1	0
25	1	28.7	1	0	0	0	0	0	1	0	1	4850	3	0.3	0	0	0	0	0	1	0	1	1
79	2	21.6	0	0	1	0	1	0	0	1	0	15080	58	8.3	1	0	0	0	0	1	1	0	0
30	2	30.8	1	0	0	0	1	0	0	0	0	7590	999	99	1	0	0	0	0	1	0	0	0
70	2	25.4	0	0	0	0	1	0	0	1	0	10570	64	0.6	1	0	0	0	0	0	0	0	0
75	1	24.5	1	0	1	0	1	0	0	0	0	9420	39	1.2	0	0	1	0	1	0	0	0	0
67	2	20.9	0	0	0	0	1	0	0	1	0	9730	75	3.7	1	0	0	0	0	1	0	0	0
59	1	99.9	1	0	1	0	1	0	0	1	1	9110	999	99	0	1	0	0	0	1	0	0	0
49	2	99.9	0	0	0	0	1	0	0	1	0	5750	999	99	1	0	0	1	0	1	1	1	1
60	2	29	0	0	0	0	1	0	0	1	0	7950	58	0.3	1	0	0	0	1	0	0	1	0
55	1	21	0	0	1	0	1	0	0	1	1	6830	120	9	0	0	0	0	0	1	0	0	0
79	2	21.4	0	0	0	0	0	0	0	1	0	7600	999	1.7	1	0	0	0	0	1	0	0	0
84	2	33.3	0	0	0	0	1	0	0	1	0	5230	69	2.9	1	0	0	0	1	1	1	0	0
74	1	22.9	1	1	0	0	1	0	0	0	0	8600	53	5.5	1	0	0	0	0	1	0	0	0
82	2	25.6	0	0	0	0	1	1	0	1	0	5320	999	1.5	1	0	0	0	0	1	0	0	0
81	2	20.7	0	0	1	0	0	0	0	0	0	8760	999	99	1	0	0	0	0	1	0	0	0
73	2	24.6	0	0	1	0	1	0	0	1	0	12280	91	1.7	1	0	0	0	0	1	0	0	0
62	1	23.2	0	0	0	0	0	0	1	1	0	8540	27	99	1	0	0	0	0	1	0	0	0
82	1	20	0	0	0	0	1	0	0	1	0	6950	26	0.5	1	0	0	0	0	1	0	0	0
54	1	99.9	1	1	1	0	0	1	0	1	0	5950	999	3.5	0	1	0	0	0	1	0	1	0
67	1	22	1	0	0	0	0	0	1	0	0	5960	999	0.3	1	0	0	0	1	1	1	0	0
76	2	99.9	0	0	0	0	1	0	0	0	0	9910	16	0.4	1	0	0	0	0	1	0	1	0
76	2	99.9	0	1	1	0	0	0	0	1	0	8540	49	17.7	0	0	0	0	0	1	0	0	0
79	2	99.9	0	0	1	0	1	0	0	1	0	6050	999	0.4	1	0	0	1	1	1	1	0	0
36	2	12.4	0	0	0	0	0	0	1	1	0	5180	98	3.6	1	0	0	0	1	0	0	0	0
69	2	22.6	0	0	0	0	0	0	0	1	0	5330	49	3.9	1	0	0	0	0	1	0	0	0
84	2	15.3	0	0	0	1	0	0	0	1	0	7110	999	3.7	0	0	1	0	0	1	0	0	0
38	2	19.6	0	0	0	0	1	0	0	0	0	4840	28	0	1	0	0	0	0	1	0	0	0
59	1	18.1	1	0	0	0	0	0	1	1	0	6590	999	1.4	0	0	0	0	0	1	0	0	0
70	1	18.8	1	1	0	0	0	0	0	1	0	9730	33	5.2	1	0	0	0	0	1	0	1	0
78	2	23.7	0	0	0	0	0	0	1	1	0	8700	999	99	1	0	0	0	0	1	0	1	0
39	2	99.9	0	0	0	0	1	0	0	0	0	6800	999	99	0	1	0	0	0	1	0	1	1
82	2	22.5	0	0	1	0	1	0	0	0	0	7050	41	0.9	1	0	0	0	1	1	1	0	0
82	2	99.9	0	0	0	0	0	0	1	0	0	6480	65	3.2	1	0	0	0	0	1	0	1	1
79	2	99.9	0	0	0	0	1	0	0	1	0	7180	999	99	1	0	0	0	0	1	0	0	0
